# Supplementary material for: Occlusal Dysesthesia (Phantom Bite Syndrome): A Scoping Review
Source: Dent J (Basel). 2026 Jan 12;14(1):47. doi: 10.3390/dj14010047 (PMC12839974; doi:10.3390/dj14010047)
Supplement: Supplementary file 1 [file dentistry-14-00047-s001.zip]

Archive with 1 entries (1 files):
- dentistry-4033265-supplementary.pdf
